# Supplementary material for: Clinical features and survival of pregnancy-associated breast cancer: a retrospective study of 203 cases in China
Source: BMC Cancer. 2020 Mar 23;20:244. doi: 10.1186/s12885-020-06724-5 (PMC7092544; doi:10.1186/s12885-020-06724-5)
Supplement: Supplementary file 3 — Additional file 3: Table S1. Patient characteristics and tumor characteristics according to pregnancy (abortion), pregnancy (non-abortion) and lactation subgroup. (a): HR positive: ER (estrogen receptor) positive or/and PR (progesterone receptor) positive. (b): Pearson Chi-square tests between pregnancy (non-abortion) group and pregnancy (abortion) group (c): Pearson Chi-square tests between pregnancy (non-abortion) group and lactation group. [file 12885_2020_6724_MOESM3_ESM.xlsx]

## Sheet: tableS1 
Table S1 Clinical Characteristics of Patients Developed PABC in Different Period: Pregnancy (abortion), Pregnancy (non-abortion) and Lactation
	Pregnancy (Non-Abortion)		Pregnancy (Abortion)			Lactation
Patient Characteriatics and Treatments	n=66 (32.5%)		n=23 (11.3%)			n=114(56.2%)
	No.	%	No.	%	P(b)	No.	%	P(c)
Dimension (cm)					0.544			0.563
≤2	23	34.8	11	47.8		40	35.1
2-5	32	48.5	9	39.1		48	42.1
>5	11	16.7	3	13		26	22.8
Pathologicl Lymph Node Status					0.218			0.599
N0 (no metastatic lymph node)	40	60.6	12	52.2		68	59.6
N1 (1-3 metastatic lymph nodes)	10	15.2	7	30.4		24	21.1
N2 (4-9 metastatic lymph nodes)	10	15.2	4	17.4		11	9.6
N3 (more than 10 metastatic lymph nodes)	6	9.1	0	0		11	9.6
Hormone Receptor(a)					0.319			0.681
Positive	34	51.5	15	65.2174		55	48.2456
Negative	31	47	7	30.4348		57	50
Unknown	1	1.5	1	4.34783		2	1.75439
HER-2					0.527			0.901
Positive	22	33.3	7	30.4348		37	32.4561
Negative	42	63.6	14	60.8696		72	63.1579
Unknown	2	3	2	8.69565		5	4.38596
Ki-67					0.11			0.417
<14%	14	21.2	10	43.4783		28	24.5614
≥14%	35	53	8	34.7826		66	57.8947
Unknown	17	25.8	5	21.7391		20	17.5439
Grade					0.833			0.536
1	0	0	0	0		1	0.877193
2	20	30.3	7	30.4348		29	25.4386
3	27	40.9	8	34.7826		41	35.9649
Unknown	19	28.8	8	34.7826		43	37.7193
Tumor Type					0.582			0.538
IDC	63	95.5	23	100		105	92.1
DCIS	1	1.5	0	0		1	0.9
ILC	0	0	0	0		4	3.5
Medullary Carcinoma	0	0	0	0		1	0.9
Metaplastic Cancer	2	3	0	0		3	2.6
Surgery					0.1			0.263
Breast Concservative Surgery	12	18.2	8	34.8		29	25.4
Mastectomy with SLNB/ ALND	54	81.8	15	65.2		85	74.6
Adjuvant/Neoadjuvant Chemotherapy					0.969			0.67
Yes	63	95.5	22	95.7		111	97.4
No	3	4.5	1	4.3		3	2.6
Cheomotherapy Regiments					0.574			0.578
Anthracycline	17	25.8	4	17.4		24	21.1
Taxanes	2	3	3	13		10	8.8
Anthracycline+Taxanes	31	47	11	47.8		60	52.6
Platinum	8	12.1	3	13		11	9.6
Others	5	7.6	1	4.3		6	5.3
Neoadjuvant Chemotherapy					0.688			0.638
Yes	29	43.9	9	39.1		46	40.4
No	37	56.1	14	60.9		68	59.6
pCR rate of Neoadjuvant Chemotherapy					0.584			0.477
Yes	7	24.1	3	33.3		8	17.4
No	22	75.9	6	66.7		38	82.6
Radiotherapy					0.688			0.901
Yes	37	56.0606	14	60.9		65	57.0175
No	29	43.9	9	39.1		49	43
Endocrine Therapy					0.194			0.681
Yes	34	51.5152	15	65.2		55	48.2
No	31	47	7	30.4		57	50
Target therapy					0.808			0.721
Yes	16	24.2424	5	21.7		25	21.9298
No	50	75.8	18	78.3		89	78.1
Abbreviations: HR: hormone receptor; HER-2: human epidermal growth factor receptor-2; IDC: invasive ductal carcinoma; DCIS: ductal carcinoma in situ; ILC: invasive lobular carcinoma; BCS: breast conserving surgery; SLNB: sentinel lymph node biopsy; ALND: axillary lymph node dissection; pCR: pathological complete remission
(a): HR positive: ER (estrogen receptor) positive or/and PR (progesterone receptor) positive
(b): Pearson Chi-square tests between pregnancy (non-abortion) group and pregnancy (abortion) group
(c): Pearson Chi-square tests between pregnancy (non-abortion) group and lactation group
